# Supplementary material for: Development, integration and use of an ultra-high-strength gradient system on a human-size 3 T magnet for small animal MRI
Source: PLoS One. 2019 Jun 3;14(6):e0217916. doi: 10.1371/journal.pone.0217916 (PMC6546248; doi:10.1371/journal.pone.0217916)
Supplement: S1 Table — (XLSX) [file pone.0217916.s001.xlsx]

## Sheet: Sheet1
The proposed system			The clincial system
T1	T2		T1	T2
413.944	250.512		344.983	308.029
404.739	248.04		318.808	306.957
395.204	254.737		308.012	309.197
395.697	250.147		359.082	309.488
417.973	250.877		363.978	312.051
408.186	255.85		330.821	313.499
401.137	252.943		308.463	306.462
391.005	255.066		313.439	310.764
390.836	255.03		329.432	312.76
391.854	257.616		362.108	310.647
387.227	258.384		373.277	309.463
383.761	255.566		335.484	310.204
385.2	255.471		323.889	308.957
387.928	258.023		364.111	312.24
381.665	257.78		366.882	313.292
385.94	257.243		365.297	311.916
384.579	254.504		371.359	310.419
391.447	253.101		365.912	310.263
421.524	251.63		365.255	310.968
403.058	254.956		363.922	311.722
387.311	256.785		356.321	311.288
393.351	256.413		361.255	312.345
384.661	259.565		364.576	311.177
390.802	256.424		363.011	312.808
390.226	257.587		363.197	312.769
388.009	258.132		361.064	311.545
393.67	258.952		370.855	312.62
393.392	257.716		369.705	311.022
392.536	259.655		367.081	311.107
386.825	259.478		367.054	312.65
382.342	259.554		365.948	312.425
383.892	259.161		368.641	312.904
387.562	257.889		369.472	312.836
383.142	256.494		370.479	312.859
382.33	256.919		373.912	314.675
386.736	253.901		370.935	312.595
407.246	251.534		370.883	311.36
395.764	252.672		371.433	314.172
393.7	255.936		377.771	313.439
390.989	259.474		375.814	314.381
387.073	256.834		371.422	312.782
390.54	257.687		376.612	312.94
398.518	257.201		382.761	311.236
393.731	256.834		379.81	310.638
392.954	258.094		352.474	311.126
392.008	259.259		335.619	308.933
391.034	257.443		371.706	308.678
382.878	258.196		365.053	313.111
385.575	259.968		369.255	312.503
383.588	258.545		365.293	311.679
388.315	257.566		366.218	310.558
391.933	257.426		367.461	311.4
386.68	261.646		365.944	312.519
384.43	257.073		366.843	312.437
381.529	258.369		364.285	312.723
385.784	260.568		369.053	314.169
381.171	255.132		368.728	312.578
382.846	252.114		366.124	311.928
387.433	250.191		371.936	310.822
381.804	257.118		374.266	312.501
392.866	257.528		374.891	314.058
383.76	254.024		373.871	310.751
381.384	255.674		373.164	311.987
387.173	256.505		371.775	313.009
381.925	259.048		373.444	314.966
392.548	258.186		374.506	314.716
390.311	260.69		375.816	312.644
389.691	260.834		376.504	313.771
385.229	258.376		377.563	315.85
390.531	256.703		376.93	312.079
394.359	258.451		374.704	312.93
391.522	257.925		378.123	313.577
387.957	258.748		381.656	312.88
385.919	259.56		378.379	312.938
374.645	258.345		373.615	311.087
383.234	260.409		375.483	312.379
388.843	259.48		377.768	311.395
383.72	258.324		377.237	314.731
388.451	258.418		376.612	313.815
384.039	258.576		351.991	311.74
383.435	256.566		338.345	312.758
388.267	253.346		371.949	309.598
383.076	249.236		361.418	311.945
406.859	249.49		365.179	314.384
390.174	254.816		372.914	311.131
386.75	256.953		366.152	312.767
385.537	256.961		369.787	312.064
386.548	257.206		368.357	312.338
385.608	257.144		364.563	311.826
389.515	258.805		367.854	310.646
393.417	256.214		366.34	313.655
389.814	259.16		367.432	313.114
387.641	257.653		369.434	314.866
390.413	259.333		366.615	312.358
391.684	258.24		372.552	313.902
399.107	257.728		374.734	314.391
382.516	260.357		371.819	311.589
382.819	258.035		371.908	310.71
386.234	256.903		373.002	313.194
388.602	257.543		372.716	312.179
392.527	259.196		375.195	312.608
379.078	257.764		374.478	313.665
376.282	259.945		375.87	312.915
390.92	258.409		378.391	310.769
394.608	257.039		375.703	311.865
383.91	257.702		374.54	313.488
375.244	254.797		375.905	314.131
389.895	256.628		377.57	313.636
378.294	252.926		377.533	312.409
383.402	247.52		376.845	312.286
390.517	251.149		379.056	312.252
401.822	257.199		381.183	313.125
379.851	253.324		378.966	312.768
389.52	255.623		380.2	312.881
391.046	256.657		377.092	313.477
391.599	256.781		378.702	312.879
390.224	257.138		356	311.194
388.914	256.113		327.16	311.44
384.37	258.414		369.943	311.517
379.282	260.347		365.791	312.341
395.148	259.075		366.293	312.146
393.624	259.216		365.206	311.855
384.487	259.339		367.634	312.101
398.303	258.404		367.899	312.551
385.572	257.489		364.441	313.164
379.826	258.483		364.412	312.027
386.48	258.71		358.717	313.013
391.347	259.467		363.319	310.879
387.768	257.91		368.683	310.055
383.607	257.148		368.229	313.383
380.17	258.475		371.971	314.862
393.164	258.547		369.484	312.977
385.871	257.849		368.238	313.574
390.738	257.299		365.45	312.214
383.076	256.862		367.223	311.498
389.93	256.348		369.767	311.856
383.79	254.486		375.794	312.338
379.75	250.726		376.021	312.149
392.552	247.757		373.613	311.91
386.49	249.218		375.871	313.199
384.569	250.19		377.327	311.935
411.242	254.16		375.711	311.186
390.231	254.529		374.015	310.799
383.409	254.476		379.089	311.558
388.879	256.324		376.584	313.332
387.634	257.675		377.104	313.978
379.905	256.565		380.055	313.929
385.826	259.787		377.993	312.668
386.834	261.099		376.789	312.08
394.452	260.684		379.305	314.378
388.597	260.095		377.997	314.49
386.47	257.892		379.234	312.023
391.755	256.63		377.117	311.634
386.919	262.041		378.555	313.274
381.826	259.511		378.865	312.142
394.127	259.407		351.409	310.233
392.495	261.646		320.036	313.096
380.036	259.359		367.512	313.053
379.63	259.029		367.451	313.383
377.9	260.415		366.687	312.89
382.609	258.811		369.225	312.387
384.385	261.285		364.26	312.759
390.063	259.533		368.84	313.217
384.382	257.426		369.801	311.718
384.506	258.339		364.894	311.129
385.963	256.9		365.305	312.375
391.928	258.893		365.408	312.285
394.344	256.388		368.06	312.53
390.253	253.992		370.091	311.195
383.776	251.818		366.665	311.533
387.091	252.381		369.305	311.675
390.279	255.509		372.757	313.337
391.223	253.279		370.76	312.755
390.12	253.887		370.632	310.941
390.946	254.291		374.7	311.856
384.185	256.189		375.769	311.054
385.652	257.044		373.178	310.942
384.956	257.557		376.996	312.485
380.623	256.723		376.592	313.435
390.201	256.857		374.687	313.108
390.028	258.905		374.28	312.743
389.198	257.987		376.265	311.735
398.943	261.793		375.254	312.125
391.98	258.267		380.453	313.234
384.887	260.556		377.822	313.879
385.328	259.213		378.659	311.585
393.222	257.545		376.926	312.178
378.472	257.242		376.296	313.088
382.056	259.406		379.591	311.33
383.696	256.8		379.12	313.119
383.251	258.006		376.554	313.38
383.184	258.262		374.899	311.959
390.24	258.68		376.603	312.989
391.658	258.758		377.347	313.268
386.642	257.305		374.943	311.986
387.975	257.339		374.304	311.744
394.084	255.278		348.377	311.007
386.748	257.335		361.731	310.309
384.022	257.525		367.44	311.508
392.956	252.855		365.848	312.88
384.172	252.096		365.759	314.816
385.561	248.066		367.645	312.358
390.346	249.14		369.958	314.925
382.614	251.719		368.53	311.896
390.421	253.361		366.741	312.932
407.113	252.197		367.738	311.867
386.125	256.121		369.167	312.358
388.613	253.438		371.246	313.618
385.132	257.383		371.231	314.907
387.586	258.7		369.974	314.746
384.461	258.535		369.818	312.975
381.578	258.318		370.236	312.766
386.027	256.746		368.816	311.769
385.747	257.308		371.664	313.231
383.785	258.686		372.083	313.461
395.007	258.729		370.496	312.678
392.402	258.761		373.509	310.697
392.081	259.782		373.726	311.494
387.354	258.032		377.272	312.141
385.973	257.162		374.79	313.47
390.243	259.799		374.568	310.935
384.947	258.149		375.513	311.381
387.733	256.014		376.839	311.57
387.427	257.745		378.494	313.759
383.895	257.554		376.788	314.434
380.856	258.284		376.675	311.478
389.492	259.509		378.425	310.527
379.424	256.48		381.289	312.088
384.749	255.347		377.183	313.741
393.851	256.775		377.511	313.361
395.466	254.121		386.633	312.41
401.915	254.159		382.07	312.695
399.458	254.354		378.486	310.785
389.344	251.957		382.166	312.59
387.583	251.98		381.376	314.166
387.048	247.797		379.321	312.536
390.956	250.103		379.409	312.575
396.538	254.136		374.344	310.16
392.291	253.911		346.518	312.756
398.096	255.233		368.56	308.403
398.573	254.409		363.912	311.899
376.505	256.38		372.647	311.371
388.301	257.459		371.243	310.775
384.768	257.899		371.186	312.581
383.175	258		368.54	311.925
386.191	260.341		367.912	312.414
384.593	260.106		367.342	312.33
387.284	259.441		366.511	307.962
386.452	256.309		371.939	310.574
387.097	258.013		371.388	313.057
386.714	256.493		367.216	313.573
387.602	259.931		373.415	315.224
386.171	257.73		372.357	311.443
380.409	257.008		370.03	311.907
381.878	256.59		367.571	310.49
381.267	261.781		370.432	311.162
391.005	256.676		368.432	312.193
381.696	258.151		375.551	312.359
382.963	256.282		377.329	312.888
387.356	257.241		376.873	312.298
388.61	256.674		374.278	312.223
390.773	256.528		373.307	313.153
385.635	256.759		381.402	312.815
392.332	256.237		382.912	310.728
393.965	255.278		377.744	311.656
384.107	254.855		378.278	313.25
390.691	257.107		382.588	312.913
392.132	254.81		378.623	311.667
393.278	252.038		374.551	310.428
391.391	250.826		387.868	311.46
391.901	246.361		383.24	313.335
408.161	241.64		380.136	313.336
388.842	250.362		382.123	313.353
392.143	254.443		379.159	313.473
390.2	253.055		379.253	311.026
402.506	254.518		379.726	311.845
395.047	254.419		378.34	313.159
376.514	256.236		382.284	312.086
385.118	256.783		380.353	312.711
396.226	257.337		381.419	311.182
374.514	259.066		368.38	310.628
385.282	257.136		325.708	310.246
380.135	257.657		364.781	312.353
388.263	259.167		368.878	310.906
377.888	259.168		373.286	310.756
389.749	260.4		371.2	311.75
386.602	257.998		372.675	310.309
387.234	258.201		368.619	311.535
388.683	256.257		370.401	310.31
382.053	259.04		368.558	312.837
383.994	257.823		372.915	309.963
386.447	258.762		364.502	309.013
389.212	256.694		370.761	312.397
389.078	256.999		371.099	309.456
391.415	258.335		368.051	311.388
382.938	257.006		374.322	313.066
383.416	254.456		370.745	309.946
390.088	255.964		370.483	311.868
383.525	258.055		366.16	309.49
384.211	255.701		367.864	312.034
387.218	256.123		371.93	312.78
394.154	254.325		374.737	310.065
391.151	254.734		372.135	310.048
394.79	253.974		372.583	312.478
387.065	252.408		377.523	315.429
394.551	249.745		375.463	312.539
397.836	249.54		377.212	312.028
393.328	243.5		381.215	311.405
394.058	252.277		378.48	311.997
392.651	253.954		376.596	311.017
384.513	253.971		378.727	311.604
382.62	255.281		376.826	312.292
393.829	254.23		380.435	310.315
381.072	253.565		382.191	311.569
390.231	256.241		380.243	313.856
392.981	256.017		380.753	313.082
380.601	257.315		379.654	312.314
381.595	256.007		379.942	311.139
384.002	257.234		380.473	312.336
386.648	259.933		377.477	313.591
386.736	256.139		378.06	312.42
384.485	257.859		377.629	313.179
388.579	258.763		377.743	313.469
389.998	255.652		378.262	313.739
382.507	259.202		380.329	312.886
389.765	257.529		359.693	312.324
387.495	257.935		358.016	312.687
387.227	255.583		371.943	312.295
394.379	258.716		368.024	311.032
383.56	258.072		369.252	311.747
388.092	255.519		367.305	312.258
387.636	257.144		370.135	311.282
376.575	258.218		367.29	309.649
382.068	257.607		371.222	311.075
386.551	257.931		370.004	307.146
396.074	258.434		370.747	308.051
393.848	255.357		368.026	312.79
386.885	257.276		368.194	310.192
394.273	256.205		367.386	311.942
390.618	255.031		373.15	313.502
390.851	254.854		371.426	311.072
391.734	250.157		368.486	311.28
389.851	252.502		371.926	311.32
392.323	250.19		370.679	309.672
395.044	246.887		369.993	311.795
397.402	238.589		374.732	312.203
400.545	251.156		368.721	311.686
386.557	252.785		371.762	309.997
390.81	255.898		377.689	311.558
394.81	254.68		380.112	311.054
393.523	255.171		377.811	309.569
407.233	256.859		377.414	309.348
383.234	257.684		377.55	311.012
383.737	256.41		373.322	311.317
392.919	259.104		378.114	311.161
385.046	257.409		379.256	311.348
377.096	258.485		376.015	310.454
385.615	258.551		384.213	311.364
385.864	257.637		378.868	313.503
390.528	258.154		380.278	312.748
391.248	257.748		382.334	311.801
386.803	258.404		378.899	311.456
377.127	258.046		382.857	312.226
392.742	256.926		380.336	312.205
383.357	256.354		376.122	313.784
387.026	259.506		376.582	314.835
387.093	257.348		376.951	314.848
392.377	259.307		376.491	313.986
389.859	256.497		377.611	312.068
386.513	257.232		379.164	311.512
390.889	257.304		370.934	310.791
393.107	256.62		329.204	307.35
388.125	256.769		366.984	310.312
387.944	257.649		365.118	309.631
391.554	257.202		367.249	309.359
388.702	257.967		365.052	313.958
386.65	257.919		370.181	312.948
388.322	254.242		372.528	313.938
394.466	254.026		374.999	312.166
392.061	253.146		370.691	310.861
389.251	252.394		370.316	311.207
393.212	249.834		366.292	309.718
393.893	247.585		365.365	309.361
401.613	242.749		366.436	312.248
395.638	252.847		371.011	312.596
382.557	253.974		369.195	310.645
395.206	252.464		366.482	311.781
390.569	256.755		369.449	310.819
402.908	254.938		372.254	311.018
399.992	256.345		368.731	310.869
398.455	258.209		366.154	310.557
398.944	257.166		375.113	311.228
385.311	256.118		375.28	311.525
392.073	256.267		374.621	311.616
385.346	255.446		375.971	310.351
387.599	254.293		372.311	311.252
379.45	258.474		373.71	312.797
383.927	256.961		376.471	309.425
387.774	258.567		377.487	312.061
393.637	257.668		374.743	311.415
385.326	257.581		377.374	312.669
396.495	255.855		378.577	311.985
391.613	256.187		377.14	309.649
384.691	258.34		375.498	312.952
384.195	256.554		373.657	312.56
390.937	256.185		376.635	310.806
383.883	257.8		380.395	311.51
391.735	258.177		376.033	310.513
392.838	257.532		380.052	312.248
384.662	256.981		383.894	312.979
381.081	257.176		379.775	313.005
390.905	257.124		376.322	312.271
387.361	258.462		379.533	312.351
381.025	255.17		375.157	312.45
389.034	256.233		377.002	313.554
387.387	256.665		378.704	313.047
390.126	253.232		372.958	311.805
389.186	255.413		357.315	311.365
398.741	254.955		352.456	310.4
398.121	251.804		369.471	311.718
393.329	251.899		368.658	311.617
392.882	248.58		375.367	313.412
402.546	246.162		369.367	311.145
389.947	240.064		370.961	310.392
389.687	250.937		367.993	313.001
397.169	255.541		371.905	311.964
393.32	254.004		368.252	311.131
391.331	255.77		370.86	311.516
398.244	255.168		367.141	312.823
400.429	257.025		367.587	312.475
403.054	259.585		367.731	315.587
385.73	258.513		365.832	312.581
385.375	257.101		366.37	309.393
378.469	258.314		370.972	311.627
382.984	257.881		370.492	309.668
377.657	256.215		369.214	311.506
386.225	259.632		369.574	310.107
389.169	257.891		368.222	306.9
385.341	259.281		373.619	308.245
387.187	257.367		375.152	309.747
384.096	259.299		369.907	309.251
390.075	258.477		374.605	310.995
379.545	258.802		373.814	312.372
390.733	257.483		373.406	310.693
387.552	257.839		374.577	309.801
388.943	255.612		378.506	311.993
386.529	256.801		378.106	312.14
390.486	256.427		377.986	313.084
381.665	258.393		380.03	310.863
382.206	257.838		379.509	309.641
386.002	256.404		377.38	311.958
385.05	259.833		376.88	312.234
393.588	257.094		380.635	313.088
387.882	257.105		377.635	311.401
384.235	257.958		375.576	309.519
381.619	257.86		379.053	311.607
384.456	257.332		380.703	314.214
389.477	256.372		378.307	312.146
386.138	255.381		378.101	310.745
395.889	250.877		380.714	313.302
392.628	250.26		375.56	312.7
392.814	248.463		377.231	313.752
389.488	246.166		375.679	311.446
402.088	241.062		374.412	309.807
394.389	255.573		368.223	312.738
385.586	255.575		364.018	310.306
391.197	255.216		373.627	312.448
392.627	255.565		371.577	310.553
393.868	256.035		372.631	314.756
398.287	256.552		376.121	314.409
391.207	258.669		371.143	308.898
408.077	256.444		373.925	310.073
379.534	258.072		373.797	311.498
381.989	257.564		363.341	311.903
381.938	258.352		367.486	310.09
390.606	258.565		371.902	311.4
385.489	256.788		369.719	312.288
380.914	256.864		367.928	309.425
384.308	258.286		368.43	309.978
387.714	258.039		370.636	312.862
390.177	257.967		368.009	312.15
393.081	260.01		364.706	310.603
395.304	258.272		368.562	311.621
391.253	259.605		371.026	308.884
389.061	258.57		369.211	307.498
383.702	257.266		370.147	309.828
382.109	259.077		368.92	311.912
388.987	257.19		370.707	311.873
386.891	254.456		374.209	311.555
382.613	256.049		373.777	310.287
380.853	257.176		372.487	311.663
387.172	254.86		374.166	309.663
386.473	257.175		374.898	310.541
387.057	256.311		374.129	310.779
383.467	256.683		375.074	310.616
397.728	257.758		374.058	308.684
390.874	254.786		378.685	309.53
394.129	256.161		379.143	310.942
395.642	253.362		376.97	310.682
390.23	251.605		377.348	312.201
390.087	251.984		377.342	313.021
396.703	251.284		378.713	313.476
392.172	247.049		381.118	314.894
398.585	246.026		381.97	314.604
390.151	253.937		377.863	313.483
391.6	253.931		378.657	312.51
393.58	255.13		381.416	313.287
391.49	257.429		377.357	313.982
395.945	257.661		375.698	312.044
394.239	257.033		374.184	310.586
396.06	255.572		377.291	310.041
399.839	256.924		375.286	311.713
404.097	260.026		348.552	312.374
384.903	257.706		374.499	310.157
393.502	258.594		372.161	308.274
391.685	259.469		373.165	310.639
379.841	259.315		369.146	313.169
382.942	259.424		374.236	313.062
388.796	257.716		372.839	308.166
380.362	258.851		376.7	310.081
389.617	256.913		372.834	311.264
381.819	258.125		369.089	310.512
388.35	256.911		365.485	312.328
386.963	256.318		365.898	310.309
394.044	256.248		368.242	311.184
386.311	257.991		369.095	310.711
385.897	255.769		368.117	310.533
392.311	257.569		369.447	312.432
388.373	258.626		368.284	310.741
384.98	256.261		368.322	312.241
386.984	258.627		372.09	311.814
384.141	256.063		368.516	310.668
383.25	258.721		369.828	312.409
380.17	257.28		375.363	310.858
389.598	255.594		371.126	309.411
385.715	256.608		373.73	312.104
388.133	254.885		375.668	311.141
380.908	256.884		375.642	310.67
392.899	256.543		371.687	311.966
391.002	252.996		376.703	309.032
391.223	251.731		378.097	311.208
386.802	251.925		374.139	308.942
390.421	248.82		378.059	307.915
399.921	247.992		374.07	310.863
391.994	253.506		377.053	312.739
400.844	253.677		379.694	310.9
386.525	257.761		378.802	310.218
397.338	254.472		378.564	311.275
397.529	254.98		377.294	313.401
399.923	255.031		377.266	312.175
391.18	253.825		378.693	312.503
392.527	255.852		380.022	312.896
402.297	256.524		379.856	313.258
407.047	259.343		381.14	312.873
404.538	257.58		378.317	312.684
406.25	257.973		373.303	313.383
388.84	257.742		375.941	312.52
388.343	258.709		376.374	313.852
387.738	258.071		372.29	312.419
385.612	256.498		375.116	312.907
386.824	256.918		367.172	311.372
385.011	257.038		360.513	309.326
382.614	257.672		375.223	312.977
383.634	257.306		365.57	310.594
391.073	260.194		373.312	310.826
397.845	257.749		370.911	313.159
390.564	257.176		370.371	313.15
385.654	257.348		369.499	313.199
379.992	256.618		370.474	310.649
385.916	258.003		367.522	310.393
388.404	258.146		371.686	311.33
386.324	256.004		372.61	312.254
387.313	257.831		373.642	310.853
388.63	258.451		368.126	308.578
381.195	256.046		366.043	310.358
397.304	255.145		367.718	311.248
388.634	255.969		369.23	310.045
388.149	257.059		372.873	312.7
384.805	257.445		369.78	311.858
383.088	253.135		369.702	310.403
391.203	254.714		372.021	312.379
392.186	250.69		368.49	312.28
392.455	250.512		366.134	311.473
399.475	250.09		375.766	309.052
397.133	246.643		375.596	310.666
401.849	247.076		367.495	309.547
391.149	256.249		373.96	309.192
394.638	252.905		374.934	310.857
396.701	258.386		375.884	311.534
391.908	255.877		377.677	313.642
393.038	256.668		375.258	313.142
398.043	257.494		377.362	308.954
401.25	255.14		378	309.721
401.302	258.367		378.805	311.942
397.815	257.563		380.075	310.618
409.195	259.203		379.903	313.454
413.618	259.091		380.618	312.392
398.999	256.277		378.341	311.383
385.62	258.873		379.045	311.422
387.137	258.249		381.603	312.283
387.265	258.346		379.485	313.18
391.133	258.75		378.063	313.577
379.296	259.094		379.195	313.001
378.318	258.946		379.246	313.211
384.976	258.224		379.018	313.277
390.813	259.034		375.901	313.452
391.864	260.163		377.797	314.133
392.776	258.961		377.587	311.125
387.553	257.711		376.073	311.106
389.21	257.332		374.261	310.84
380.562	258.441		366.342	310.355
393.654	256.405		371.29	310.789
388.947	256.642		368.924	313.654
385.694	257.298		367.998	311.033
389.743	257.353		366.771	312.609
389.062	257.666		372.59	315.052
387.561	256.894		369.108	311.236
391.495	256.741		373.695	311.625
389.336	257.693		371.566	312.162
398.975	254.325		371	312.376
392.559	257.372		371.178	311.312
391.307	252.549		377.346	311.069
386.322	255.054		366.277	310.661
390.014	250.25		365.132	309.236
387.026	251.701		369.167	312.18
391.665	251.22		363.886	310.821
394.493	250.177		371.994	310.685
392.994	250.488		373.71	311.155
397.281	255.059		369.875	310.963
404.257	256.441		369.184	310.999
391.322	256.48		369.72	311.91
399.211	256.729		368.878	313.36
392.965	257.882		372.16	308.691
398.201	257.114		370.603	310.384
396.497	257.815		368.322	310.258
395.007	255.003		372.234	310.943
397.997	256.266		373.497	310.874
405.841	257.719		377.76	311.269
411.374	256.691		376.683	312.443
395.184	258.009		374.299	312.738
394.728	257.983		378.588	311.513
389.625	259.586		378.363	309.147
379.957	258.341		380.534	311.546
390.834	257.82		381.236	310.98
382.986	258.018		379.188	311.587
383.964	260.064		377.276	311.286
380.237	258.137		378.638	311.723
390.223	256.17		377.819	314.493
388.458	257.818		377.517	313.326
393.458	259.688		381.013	314.235
386.444	255.905		383.967	314.605
387.52	258.042		381.394	312.751
379.453	257.265		379.282	313.765
383.343	258.031		380.547	313.787
383.432	257.446		372.571	313.814
388.606	259.128		375.126	312.883
389.768	255.207		381.046	313.318
390.256	258.416		379.862	312.61
374.761	257.505		374.215	311.838
386.493	256.193		368.822	312.475
396.181	257.58		373.276	312.921
387.574	257.332		374.11	313.593
385.166	256.322		373.501	311.733
384.337	256.031		369.077	311.283
384.685	251.486		368.425	315.271
397.027	252.018		370.102	309.861
389.871	251.355		368.724	309.39
398.02	252.103		365.501	309.753
395.632	250.521		369.904	309.997
389.695	250.184		366.155	312.049
392.811	251.669		371.763	309.95
398.604	255.834		370.886	312.57
396.832	257.694		371.351	310.852
398.81	256.137		368.054	309.248
392.547	255.599		365.575	311.31
396.411	256.37		372.608	309.866
409.686	255.374		372.268	309.765
390.332	257.228		370.815	308.441
402.476	255.963		371.339	309.681
405.981	256.571		375.058	311.971
401.567	257.124		371.772	310.491
430.141	256.652		371.347	307.558
379.874	258.317		373.015	307.565
389.296	258.69		375.512	307.969
394.293	260.251		370.69	310.638
382.456	256.122		370.673	310.191
376.527	257.023		375.625	309.737
391.104	259.523		374.277	312.781
376.938	259.972		374.372	311.172
389.578	255.867		376.371	309.943
384.604	257.179		376.34	308.389
388.409	258.111		376.833	310.333
390.298	258.181		379.36	310.268
393.798	258.514		378.259	311.983
388.499	258.07		375.63	313.65
386.626	257.277		379.39	311.511
386.418	259.178		377.474	312.381
386.516	256.371		378.591	314.167
390.537	255.666		379.062	313.282
380.789	254.761		380.622	311.596
383.521	257.815		382.096	312.339
392.563	255.874		379.778	313.048
397.815	255.275		380.564	311.299
384.35	255.76		377.024	311.442
388.835	257.095		376.009	312.093
388.842	254.545		374.246	314.44
390.312	253.312		376.611	314.995
385.451	251.149		375.862	313.569
398.15	253.301		336.439	312.788
387.547	251.661		370.506	310.512
385.565	252.137		371.392	310.762
398.05	251.087		369.817	310.795
389.104	252.263		371.319	313.585
392.48	254.208		369.847	312.59
393.873	255.007		369.874	311.788
391.828	257.007		366.753	308.885
390.938	256.032		365.315	308.176
391.568	255.86		368.033	310.619
396.182	258.846		367.6	307.332
396.003	257.846		369.349	310.045
398.292	259.503		372.345	312.197
405.17	258.792		370.172	311.988
416.411	259.109		371.025	313.087
403.129	257.31		373.511	308.842
432.41	259.611		372.911	310.293
386.445	259.255		369.856	310.544
391.415	258.445		369.084	310.243
384.659	259.243		372.647	309.361
380.182	258.831		370.668	309.107
377.545	256.39		368.617	308.304
385.481	257.145		368.544	309.417
376.383	258.127		372.943	310.057
391.199	259.081		368.84	309.209
385.424	256.753		373.023	309.632
389.085	255.608		374.651	308.077
384.765	258.968		373.985	309.973
389.168	258.863		377.738	309.012
389.537	258.92		373.092	310.827
385.117	257.848		376.167	309.617
382.545	258.252		376.977	308.848
388.231	257.283		374.613	310.715
385.146	257.901		379.016	310.197
392.343	256.728		381.093	309.855
378.805	255.629		379.461	311.365
383.243	255.696		379.491	312.097
397.139	256.501		382.175	312.302
392.976	256.742		379.2	311.054
392.155	255.836		380.505	313.372
381.075	251.794		375.682	312.079
391.154	253.438		374.862	310.469
385.22	251.827		379.523	311.345
389.713	253.675		377.155	313.703
395.487	252.689		377.183	313.001
391.126	252.401		378.061	309.948
393.875	255.242		377.253	312.017
397.971	254.277		376.932	312.926
394.839	256.993		378.358	312.325
392.708	255.092		376.256	311.437
401.044	256.564		380.769	311.097
395.248	258.088		342.028	312.984
386.99	257.545		369.348	311.582
398.471	257.37		370.085	310.392
401.244	256.613		368.575	309.429
412.824	256.574		366.709	311.403
398.751	260.351		371.218	311.407
409.928	259.597		373.177	311.749
402.895	259.899		365.686	312.384
435.287	259.938		363.113	308.728
391.424	261.082		370.619	311.759
390.297	256.613		366.551	310.763
385.805	260.337		366.957	311.239
382.251	255.905		370.497	313.526
374.841	258.468		369.711	310.248
383.793	256.446		376.444	310.867
385.948	259.783		372.455	310.631
388.273	260.41		370.797	311.248
383.637	257.389		369.456	307.986
389.997	257.274		369.886	308.975
391.417	258.431		374.494	309.298
389.373	259.399		370.091	308.895
383.375	256.179		370.503	309.083
377.743	257.999		372.286	309.947
387.661	258.236		374.314	310.379
383.58	256.931		372.534	309.707
386.463	256.96		371.718	311.285
385.386	255.924		377.665	309.389
384.718	258.574		375.624	308.937
386.694	256.746		374.356	309.579
386.859	254.944		375.511	310.739
390.589	254.87		375.66	308.986
393.874	255.133		382.461	307.881
388.813	251.774		379.116	311.096
388.192	254.538		377.256	311.486
387.961	254.253		377.115	309.026
395.739	252.294		381.457	309.464
389.995	253.69		380.109	309.484
394.35	252.19		377.649	310.739
389.384	253.767		376.784	310.612
389.999	257.152		378.864	311.767
397.812	255.844		379.543	311.988
393.696	256.538		378.732	310.763
394.423	259.472		378.356	310.683
395.422	256.589		379.252	313.358
396.118	257.469		376.625	313.294
388.538	258.228		378.517	312.55
404.489	258.642		379.123	311.543
395.884	257.462		373.887	312.648
409.497	259.447		376.51	310.848
412.217	257.794		375.923	309.541
418.896	257.766		376.851	311.916
394.516	259.151		351.445	309.482
389.863	260.144		372.074	312.26
377.314	257.283		371.009	311.675
383.301	257.387		371.549	312.09
375.203	257.961		370.846	309.824
382.528	260.196		376.995	309.154
383.953	260.032		371.373	312.007
381.944	257.593		373.151	312.071
379.221	256.958		367.794	309.246
381.849	256.958		366.468	310.225
385.064	256.351		369.222	312.216
396.475	257.685		371.606	310.276
386.731	256.057		370.143	311.133
380.243	257.866		366.072	311.159
380.778	256.181		372.581	309.812
383.753	256.807		366.964	308.191
384.51	257.323		373.648	308.286
386.773	255.363		371.671	309.264
380.081	256.948		364.833	309.014
388.286	257.682		370.418	309.926
392.362	257.337		370.43	312.031
390.246	253.381		372.553	310.968
393.208	255.258		370.223	308.759
389.305	254.331		371.476	309.954
383.895	253.993		373.506	310.036
380.681	256.825		374.023	310.054
385.062	252.18		374.111	310.391
394.357	253.023		374.02	310.062
388.833	252.859		372.873	308.277
396.561	256.367		375.735	306.261
389.977	256.541		377.418	308.032
389.601	257.505		375.246	310.074
396.234	256.58		377.335	310.343
400.906	257.698		377.907	310.765
395.707	261.664		375.222	309.258
396.772	258.651		382.201	308.788
387.645	258.12		380.237	310.017
398.324	259.391		377.144	310.235
399.654	257.697		375.509	311.489
408.362	259.018		374.281	313.234
408.466	258.644		377.877	312.89
412.878	260.061		380.092	311.75
400.413	259.889		374.026	310.579
385.372	260.171		377.264	311.988
377.298	257.744		379.166	312.921
377.858	260.273		379.291	313.02
390.55	257.233		380.554	311.634
386.492	257.474		376.011	313.988
377.977	258.268		375.158	313.393
382.868	256.534		373.625	312.357
386.84	258.423		381.532	313.063
386.939	256.151		367.669	309.448
392.203	256.272		371.942	313.367
395.138	255.27		365.947	313.222
388.513	258.454		369.117	311.483
389.457	256.817		375.684	312.409
380.871	257.649		376.381	312.24
396.186	257.431		370.6	311.596
386.325	255.008		370.213	308.226
383.402	253.751		369.559	312.495
382.548	254.336		369.821	311.578
386.689	256.203		370.449	310.754
385.661	254.633		376.821	309.562
385.848	250.712		373.929	309.306
387.81	254.869		367.254	311.831
387.921	253.103		370.739	309.802
386.495	254.439		372.723	310.267
391.321	252.975		371.176	310.361
385.958	252.475		372.124	309.351
396.748	254.508		368.206	309.975
392.537	255.829		370.579	310.437
390.428	256.307		369.612	309.321
401.321	258.659		369.924	308.402
394.532	259.313		373.736	308.045
391.733	259.499		367.941	308.94
390.174	259.628		366.803	309.912
398.901	258.894		377.048	312.249
394.725	259.743		375.961	309.582
393.271	258.425		373.291	309.736
395.156	258.932		376.438	310.016
402.537	256.319		373.828	308.649
408.364	260.393		377.285	308.292
401.825	260.046		373.967	310.454
406.584	260.352		374.514	311.805
386.103	259.52		381.264	310.402
387.939	258.932		377.609	309.879
378.002	258.502		379.221	307.7
376.815	257.134		379.643	310.822
378.937	257.142		375.362	311.957
380.111	255.495		379.969	311.631
384.107	257.642		379.769	311.701
378.572	257.339		375.295	310.953
385.731	257.415		379.16	312.543
383.363	258.746		380.886	312.463
389.061	257.005		377.782	313.128
387.768	258.249		379.465	312.902
383.029	258.408		379.149	314.174
388.007	258.959		378.296	314.667
377.587	257.335		378.668	314.655
379.146	256.45		376.638	315.059
380.413	254.873		373.749	312.018
386.307	254.913		383.554	312.105
390.433	255.027		360.879	310.897
392.726	253.908		370.311	313.501
386.331	252.484		369.181	312.852
381.293	254		370.218	310.877
390.708	253.614		370.491	311.387
384.458	253.197		368.343	309.609
385.917	250.148		371.672	309.957
393.333	256.26		369.712	311.322
386.609	253.723		368.801	311.998
398.214	256.061		368.345	307.998
395.543	257.815		365.55	310.595
402.303	258.336		370.815	309.558
393.979	255.688		366.468	304.946
400.837	258.587		366.232	310.039
384.585	259.125		371.917	310.481
393.421	257.748		373.119	309.787
387.799	257.672		371.546	313.816
397.853	259.403		368.451	308.468
398.181	258.402		365.485	309.764
397.349	258.857		368.25	311.58
399.302	258.026		367.434	307.632
413.047	256.437		368.862	307.335
405.309	256.562		369.909	311.646
371.907	258.385		368.573	312.196
383.455	255.385		371.135	308.437
380.011	256.996		374.053	310.917
386.755	258.165		375.088	311.066
381.606	256.726		373.714	310.443
382.349	257.553		375.372	310.899
376.737	257.2		374.313	310.538
382.943	256.805		373.669	309.283
385.222	257.012		376.135	309.285
384.889	258.39		382.278	311.381
388.633	257.985		378.254	310.565
387.908	258.984		372.9	308.804
385.183	256.855		377.703	308.243
390.554	256.811		376.668	311.342
384.054	257.99		372.796	311.438
386.408	256.003		377.96	309.279
387.349	257.78		379.342	310.025
385.782	255.124		379.356	310.52
380.038	254.643		378.261	310.706
391.804	254.754		379.276	311.259
393.863	251.692		379.928	313.202
383.72	253.904		379.759	312.531
393.566	250.408		379.37	312.28
401.109	250.856		376.938	312.232
389.445	252.94		379.623	311.964
383.395	257.846		380.57	313.713
396.074	256.095		374.188	310.58
387.336	256.817		382.882	310.833
397.066	258.568		360.938	310.851
394.191	260.069		374.149	311.183
398.184	259.801		375.158	308.727
391.509	259.446		375.023	311.268
391.266	258.123		368.272	312.981
399.605	258.761		367.899	312.537
388.341	258.032		367.134	310.154
394.98	259.064		371.239	309.102
396.091	256.784		371.194	310.279
395.166	257.91		369.194	307.491
400.794	255.8		369.428	311.048
404.598	259.014		371.945	311.504
425.722	258.265		368.542	308.073
384.219	256.347		363.141	310.923
383.834	257.751		363.653	311.541
386.949	256.411		367.913	309.454
380.258	256.697		372.182	312.189
381.541	255.152		367.386	310.702
388.745	257.9		369.978	309.678
387.256	255.947		369.341	310.2
387.071	257.428		367.166	310.741
388.334	257.992		371.666	311.334
384.228	256.692		369.289	309.684
389.507	258.363		376.082	306.718
383.348	257.983		372.501	308.618
380.324	258.293		371.891	310.235
383.136	256.786		372.688	310.408
387.705	256.644		374.069	309.448
374.374	256.438		374.847	308.948
385.451	255.977		373.76	306.584
387.034	257.044		375.565	309.363
383.319	254.081		373.059	311.191
392.181	251.477		378.513	310.785
394.998	251.678		375.846	310.345
391.637	252.815		374.845	308.297
381.687	249.572		377.372	309.62
392.851	257.292		373.314	312.05
391.577	257.056		373.247	311.366
392.537	255.962		378.832	310.373
396.294	257.374		378.798	312.344
400.97	259.752		378.699	311.986
404.588	259.412		378.951	311.666
408.124	261.564		375.319	312.701
399.522	258.103		375.172	310.871
404.388	259.187		376.913	313.311
392.497	259.419		376.319	313.254
401.074	258.943		378.916	311.841
395.708	256.849		378.57	314.521
391.162	258.478		379.528	314.032
395.165	260.559		375.215	311.189
405.424	258.259		390.637	312.317
409.75	258.059		365.073	305.53
405.563	257.961		371.323	309.135
376.6	260.261		372.263	310.366
379.71	256.474		373.749	309.253
378.425	257.206		373.353	313.529
380.412	256.861		370.838	313.214
384.762	257.717		369.992	309.193
382.645	256.152		373.167	308.943
386.741	254.633		368.385	312.505
390.298	256.478		365.455	311.48
386.836	257.846		368.532	312.104
376.778	257.666		370.713	311.773
379.953	257.82		368.585	308.57
373.432	257.088		368.041	309.5
384.528	256.858		368.052	309.351
387.366	254.816		368.452	307.828
382.568	257.508		370.876	311.68
380.793	255.875		369.279	310.254
382.843	252.503		370.103	309.038
375.57	254.687		372.438	308.63
392.816	254.4		370.872	308.48
388.932	251.397		372.639	310.618
389.823	248.602		373.479	308.325
387.81	254.34		375.186	307.287
392.516	256.125		369.801	310.103
387.703	258.166		376.621	311.15
389.558	256.829		375.707	310.548
391.91	256.833		377.201	308.491
392.592	260.353		375.278	310.895
394.298	257.539		375.632	309.767
385.023	259.387		380.328	311.144
396.346	259.209		376.332	311.184
399.546	257.788		376.045	309.932
399.302	257.641		378.673	310.073
392.868	258.377		379.012	309.319
396.581	257.809		373.107	309.868
390.544	259.734		375.978	310.074
391.89	258.83		378.037	311.282
402.755	258.735		378.866	310.296
404.681	257.875		379.634	308.794
410.588	256.387		378.023	311.621
376.376	258.496		380.448	312.983
390.884	258.696		380.282	314.603
377.102	257.516		376.015	311.452
377.604	258.704		377.737	310.109
377.476	258.215		374.306	311.702
381.253	257.848		377.146	314.473
382.62	256.085		374.2	314.285
380.382	257.068		374.933	311.881
388.704	258.635		374.436	311.206
386.264	260.392		394.436	313.513
381.032	259.685		370.123	311.235
384.515	255.771		371.977	311.191
379.967	255.058		372.377	311.09
385.209	254.726		375.119	311.523
383.884	254.863		370.092	313.418
376.736	255.076		372.435	312.059
378.503	254.671		371.195	312.878
395.878	253.313		367.898	313.123
384.487	248.807		366.886	311.549
377.09	252.426		369.821	309.786
386.201	257.45		368.042	310.043
384.106	257.001		365.638	308.682
387.483	259.646		366.773	310.181
397.246	258.607		369.771	310.452
395.367	259.36		366.542	305.757
393.821	257.791		365.897	310.682
397.042	257.139		365.794	308.649
401.072	258.701		372.1	310.169
401.704	258.105		372.471	310.525
393.343	260.314		368.06	308.722
396.107	259.358		372.868	308.211
392.407	258.991		370.665	307.647
391.271	260.515		369.814	310.371
397.984	260.135		369.517	309.76
393.272	258.068		374.376	307.332
396.942	259.287		374.97	309.763
409.908	260.011		373	309.165
400.539	258.752		375.48	309.881
412.909	259.689		376.064	309.62
375.048	257.589		373.629	310.474
380.274	258.098		374.117	311.422
380.448	258.941		377.427	308.07
387.314	258.564		376.166	310.687
392.738	256.486		377.686	311.544
388.442	258.9		376.439	310.592
380.795	256.677		374.604	310.131
381.228	257.482		376.481	311.227
380.129	257.537		380.012	311.089
379.518	256.66		377.269	308.855
384.882	255.014		379.612	310.993
385.119	258.444		382.238	310.97
375.39	254.996		377.941	311.246
384.888	255.416		375.542	312.132
385.794	253.664		379.389	313.404
391.154	249.27		373.869	313.162
378.407	251.78		372.901	314.477
387.818	254.793		376.36	311.792
387.977	257.438		377.815	311.579
387.743	259.328		377.634	313.832
388.661	256.699		369.725	311.792
386.264	258.317		378.204	309.102
386.67	257.979		375.055	308.431
391.434	258.885		367.016	309.552
403.271	259.25		368.879	310.638
400.433	257.441		374.694	312.53
407.018	259.391		373.662	313.169
404.427	259.854		369.268	311.799
394.896	262.092		369.044	310.366
397.477	257.779		371.257	311.442
391.373	260.333		366.184	313.874
394.616	258.646		366.493	312.173
389.787	259.407		364.582	312.192
403.233	259.834		368.03	312.05
390.922	260.546		366.336	310.383
405.255	258.575		368.78	310.646
397.838	260.683		371.453	308.583
378.294	259.048		373.628	309.955
378.416	258.994		369.389	308.478
378.835	261.407		371.772	309.101
380.507	258.144		372.911	310.506
379.516	256.623		369.308	309.213
373.504	258.156		374.103	306.947
384.032	259.019		372.277	309.339
384.079	257.219		370.707	311.514
385.446	258.945		374.811	310.465
383.278	255.212		372.228	309.667
386.354	255.205		369.734	310.62
382.177	256.2		374.523	311.141
380.324	253.707		378.541	309.349
381.644	252.968		376.103	310.63
383.377	251.462		375.078	309.363
382.451	256.414		375.478	308.638
387.139	258.021		377.139	310.086
388.449	259.264		378.849	310.359
374.766	257.253		377.777	311.017
384.606	257.54		374.725	313.171
387.894	257.972		377.311	311.905
393.421	260.058		378.506	311.947
392.606	257.271		378.555	313.868
395.865	259.217		380.809	311.201
400.637	258.362		380.724	312.991
399.97	260.114		379.119	313.138
409.369	257.96		380.675	312.22
394.002	259.076		383.089	313.873
395.539	259.244		377.166	313.865
390.883	258.151		376.422	311.599
402.654	257.707		374.884	313.613
393.303	258.454		383.565	313.321
393.994	259.384		369.295	310.819
391.939	258.678		366.549	309.201
406.902	258.668		375.882	308.57
404.583	257.535		372.258	311.453
406.432	258.602		371.638	310.027
370.631	257.149		371.846	314.987
374.718	259.725		370.999	312.878
385.24	258.748		368.117	309.105
389.921	257.625		370.529	310.136
382.403	258.745		371.917	308.69
381.46	259.191		371.423	308.818
385.549	256.79		366.357	310.304
377.462	256.643		369.48	311.349
386.263	255.14		373.871	308.155
381.571	254.099		369.863	312.936
377.288	254.366		370.218	309.084
384.867	251.228		369.648	306.252
387.278	256.519		367.789	311.207
391.215	258.733		370.176	310.27
387.973	259.376		371.392	309.944
380.985	259.32		371.258	311.239
384.841	259.758		371.075	312.78
390.746	259.712		369.663	309.437
387.555	259.599		371.11	308.757
387.074	258.656		375.702	312.71
388.373	258.82		375.587	310.667
390.394	257.791		375.997	309.877
388.601	259.974		373.845	310.122
405.755	260.672		373.182	309.977
401.169	260.023		377.102	310.086
398.819	259.534		375.099	309.68
407.058	259.032		376.548	309.787
399.465	259.709		375.956	308.752
400.912	257.413		372.934	309.545
394.131	260.132		377.2	311.107
398.003	258.393		377.116	310.414
396.117	260.634		374.847	312.113
404.706	258.975		375.61	311.718
417.847	257.345		380.165	311.186
405.932	257.208		376.675	312.786
388.542	258.276		380.7	312.945
373.897	259.395		380.59	314
374.859	258.996		377.117	312.049
381.369	255.787		380.345	310.63
371.974	257.293		382.587	312.753
371.047	259.198		374.703	313.599
380.248	255.832		375.466	311.698
381.822	256.176		372.281	313.777
373.64	250.818		386.358	310.561
378.662	251.086		375.128	312.114
384.587	256.393		366.3	307.642
389.685	260.657		373.099	311.131
386.567	258.198		372.473	310.134
388.094	258.042		373.428	309.964
382.528	260.651		369.588	311.755
382.263	257.73		371.531	309.449
382.695	259.203		369.62	309.659
386.064	257.957		373.268	311.232
390.184	259.783		369.101	308.192
398.364	259.873		371.053	309.782
396.408	259.809		366.829	308.658
402.277	259.112		365.135	312.372
404.63	260.362		370.022	308.292
403.647	259.103		364.117	310.42
405.7	261.374		368.52	311.024
399.671	259.932		370.708	309.079
408.464	259.147		368.831	310.635
396.603	260.673		372.29	309.826
402.412	260.089		368.244	310.436
396.651	260.214		372.476	307.959
404.204	259.508		371.025	309.012
407.45	260.032		368.99	311.427
404.746	259.105		372.669	309.371
372.98	258.321		370.085	307.835
380.797	256.522		373.344	308.489
381.011	257.846		377.845	309.985
370.472	257.038		378.56	310.243
380.164	254.531		373.479	308.877
381.28	257.394		374.397	310.723
375.783	253.17		373.558	311.436
382.633	249.168		373.868	308.603
376.421	253.68		376.306	308.928
387.859	257.591		375.288	309.408
379.545	259.182		374.688	311.689
388.205	257.142		376.079	312.113
390.091	259.018		377.492	311.592
386.459	257.621		376.87	311.133
388.324	256.882		378.834	312.318
378.718	261.15		375.27	310.178
387.774	259.063		376.233	310.732
389.497	259.93		376.307	311.337
389.691	258.899		375.665	311.732
392.378	260.428		380.812	313.954
401.628	259.767		379.081	312.57
400.712	260.003		375.574	314.03
385.535	257.899		378.927	311.339
400.916	262.758		374.749	311.108
403.556	260.585		405.591	315.439
406.997	260.618		376.521	307.194
406.698	260.368		372.604	310.853
407.915	259.808		367.727	309.185
399.075	260.279		371.141	311.393
397.549	259.31		374.339	309.476
415.614	258.27		375.147	310.872
402.959	258.306		366.662	311.884
367.918	259.892		366.99	310.009
377.536	257.77		367.121	310.457
369.713	256.256		371.073	311.826
373.681	257.428		367.104	305.367
377.004	254.325		365.979	309.765
371.642	248.813		373.737	309.719
382.068	248.416		368.104	308.871
384.667	256.532		370.112	312.653
379.487	259.801		372.937	310.699
394.543	261.366		371.735	310.157
375.165	258.623		371.148	308.578
375.766	258.318		369.021	306.419
389.654	260.54		366.816	307.071
381.899	260.164		371.414	308.996
391.851	260.352		373.411	310.08
382.85	260.818		373.99	306.961
394.936	260.439		376.266	308.761
392.018	259.784		377.176	308.912
399.143	260.346		373.055	307.171
391.429	259.204		372.909	309.704
408.143	260.908		375.982	311.31
392.966	260.036		374.299	311.688
398.025	259.617		375.903	311.163
403.185	258.302		371.705	311.73
399.286	258.562		375.728	309.839
389.368	258.488		378.814	310.62
400.596	259.358		375.177	311.384
412.068	257.411		382.605	311.465
415.136	257.591		377.399	313.836
403.085	259.523		375.103	310.477
377.472	257.482		379.264	311.058
376.307	256.609		379.245	312.305
367.574	253.953		377.599	312.12
371.948	251.458		382.556	311.256
382.515	256.952		381.036	311.309
374.656	258.537		378.239	311.978
382.057	260.923		378.84	311.307
380.239	260.915		378.644	311.256
382.45	259.354		372.616	309.637
384.25	258.858		381.601	308.631
383.432	263.156		376.561	311.944
387.685	260.018		369.382	309.945
386.881	259.873		376.874	308.444
394.427	259.834		373.014	310.656
392.374	256.13		367.759	310.171
396.499	260.209		372.047	311.246
400.128	258.427		370.704	311.506
400.416	258.194		368.065	311.489
390.156	259.142		372.715	308.66
389.874	259.245		370.811	310.769
398.34	258.2		368.864	309.81
405.437	258.131		373.201	307.326
404.308	256.461		371.697	310.664
405.652	259.076		372.336	310.318
411.875	257.199		371.504	307.199
405.069	259.566		374.247	306.56
409.923	257.332		373.631	310.934
364.324	254.227		364.534	311.528
371.919	253.603		364.698	308.237
374.425	255.963		369.461	311.015
377.345	256.98		373.255	308.855
376.338	259.208		371.75	307.544
373.541	258.363		374.93	308.482
381.282	258.739		374.025	311.154
381.164	257.336		374.587	309.537
372.835	256.979		373.917	308.46
388.195	258.012		370.823	309.373
391.559	256.277		374.073	309.116
391.053	260.077		375.645	311.927
393.905	260.534		379.526	311.816
405.049	258.31		374.142	311.499
401.217	259.099		374.692	310.098
395.889	259.101		381.933	311.193
399.971	257.503		376.427	312.156
403.132	258.703		379.193	311.694
403.604	258.156		381.548	312.337
401.069	257.184		380.831	311.492
388.836	257.831		378.224	312.16
408.052	256.049		380.313	311.887
401.872	252.802		378.501	312.498
409.976	253.128		382.034	312.106
420.438	257.5		379.643	312.374
374.957	258.849		378.797	314
381.173	258.278		378.755	311.87
377.595	259.19		373.964	310.37
372.755	259.883		369.391	311.133
382.401	259.849		405.552	310.204
378.073	259.553		381.825	309.836
378.71	258.11		371.951	310.816
382.244	260.081		373.539	312.417
384.398	258.547		374.608	311.746
388.542	258.424		373.749	312.642
387.388	257.789		373.814	312.446
394.796	258.321		371.032	311.191
389.858	256.798		373.953	310.488
402.976	258.559		369.788	309.518
396.748	254.111		366.665	307.399
402.512	253.5		372.203	309.982
401.005	250.401		373.685	308.087
394.351	258.039		372.137	311.79
396.303	258.169		370.341	314.332
407.927	258.882		367.748	309.081
408.412	258.8		368.151	307.704
419.378	258.747		365.348	309.344
451.833	261.234		364.651	309.635
376.685	258.582		366.346	311.763
387.879	258.526		372.392	310.315
378.214	258.061		372.352	309.48
379.466	252.688		369.589	311.909
385.816	252.315		373.618	310.35
379.01	252.739		372.782	310.162
379.782	253.931		376.952	310.39
385.137	250.665		376.212	310.123
399.066	253.279		375.901	309.435
391.186	250.836		376.688	308.271
393.97			375.826	311.363
388.273			376.432	311.404
397.815			378.009	310.82
396.355			378.759	311.359
405.141			377.942	308.822
401.756			373.908	310.368
401.666			376.425	311.383
409.207			379.855	313.661
414.269			379.409	312.21
369.777			375.941	311.764
382.35			379.063	310.038
385.068			378.272	311.412
386.689			374.932	313.278
398.023			376.221	312.691
381.391			376.291	314.485
391.412			382.425	312.483
398.491			375.338	311.737
393.445			380.28	311.76
394.998			385.133	311.947
404.082			370.866	310.124
403.792			374.933	308.874
410.704			378.855	311.731
381.896			370.572	311.227
402.576			368.694	311.305
397.933			369.855	308.878
			369.052	311.252
			370.712	309.917
			371.842	312.884
			374.539	313.133
			377.158	312.946
			372.734	312.366
			368.137	311.461
			368.65	309.401
			365.868	308.396
			368.67	309.825
			372.08	311.466
			371.434	310.081
			369.181	311.36
			368.555	311.51
			373.142	309.104
			375.226	310.165
			377.272	308.509
			377.213	312.063
			375.024	312.889
			374.268	309.884
			374.962	309.928
			378.449	310.048
			377.593	311.157
			376.525	313.716
			376.39	312.18
			376.961	309.196
			381.428	310.433
			379.463	313.555
			379.289	311.674
			379.919	312.679
			379.677	310.563
			380.889	312.152
			379.823	314.471
			380.771	313.588
			374.595	311.222
			379.792	310.476
			375.163	310.311
			405.521	310.449
			393.597	308.305
			374.458	310.196
			375.23	310.126
			373.753	307.972
			365.551	308.093
			372.024	311.293
			370.938	310.753
			370.53	311.186
			364.683	311.51
			368.621	309.19
			370.059	309.665
			366.689	310.836
			371.526	309.584
			370.873	311.479
			370.257	312.102
			368.023	308.198
			369.93	311.369
			372.387	309.112
			372.269	308.96
			372.825	309.158
			371.564	309.207
			371.101	310.699
			372.17	309.467
			376.62	309.405
			376.045	312.996
			373.611	310.702
			374.988	309.361
			375.86	310.55
			375.49	311.345
			374.1	311.023
			376.938	312.164
			378.337	313.09
			376.111	312.455
			376.404	313.426
			382.33	312.727
			378	311.806
			375.381	312.034
			378.195	311.587
			375.887	312.702
			382.804	311.12
			378.535	312.797
			382.236	312.74
			375.487	311.558
			385.222	311.817
			381.996	306.758
			369.521	309.308
			370.223	308.32
			369.292	308.62
			371.749	308.393
			370.23	310.865
			372.53	308.708
			369.176	310.553
			370.12	311.09
			369.068	310.916
			367.936	307.954
			371.253	310.155
			368.911	311.123
			369.267	309.683
			370.334	310.052
			368.566	309.962
			371.353	306.116
			367.198	310.525
			370.412	309.079
			377.649	306.992
			368.898	310.494
			370.726	312.754
			373.109	311.98
			375.143	311.181
			376.674	310.586
			375.216	310.24
			375.152	313.868
			372.936	311.658
			375.943	310.082
			376.443	310.762
			373.822	310.821
			379.767	310.974
			379.916	311.638
			378.396	312.587
			375.456	313.112
			376.779	311.159
			379.595	309.59
			377.674	311.059
			375.403	311.712
			378.307	312.029
			380.489	311.948
			374.373	311.517
			426.141	312.668
			375.901	309.374
			367.338	306.826
			372.105	307.065
			370.823	308.477
			369.957	312.229
			365.992	311.041
			366.969	314.464
			370.212	312.521
			372.229	311.363
			371.622	309.555
			370.5	307.592
			373.746	308.128
			372.713	307.033
			368.308	309.474
			370.54	308.388
			374.766	307.944
			373.104	311.334
			375.667	310.464
			375.568	310.644
			371.46	309.009
			374.479	308.441
			372.491	313.144
			375.92	312.19
			377.05	310.227
			377.417	309.664
			375.217	310.736
			377.052	311.507
			376.754	309.937
			378.74	310.302
			377.866	310.125
			378.474	310.31
			377.19	309.967
			375.994	312.151
			382.073	313.155
			377.747	310.813
			378.362	311.782
			376.322	310.5
			374.25	312.479
			378.493	313.421
			367.165	311.683
			406.76	310.899
			407.498	306.801
			376.357	309.707
			370.58	311.549
			375.378	308.974
			369.041	309.957
			369.133	311.45
			370.622	310.214
			372.341	307.482
			371.131	309.876
			369.901	309.004
			369.258	307.296
			371.374	309.136
			371.863	310.561
			365.14	310.807
			371.008	308.01
			371.927	306.678
			372.329	306.884
			372.633	308.747
			373.173	310.53
			376.97	310.407
			374.672	309.769
			377.016	309.778
			379.16	307.721
			373.579	309.055
			377.609	309.393
			378.93	306.855
			378.982	309.837
			378.629	312.313
			380.555	313.022
			374.873	308.706
			375.873	312.596
			375.69	310.624
			377.324	309.701
			380.408	313.334
			381.5	312.037
			378.225	313.928
			376.186	312.295
			381.468	314.325
			372.952	313.346
			394.846	311.866
			395.341	312.908
			362.719	309.392
			370.439	307.321
			372.532	308.034
			363.129	311.191
			372.017	308.422
			372.524	306.767
			368.996	312.11
			370.975	307.934
			374.429	308.555
			374.12	309.935
			373.269	308.986
			367.711	310.049
			369.037	309.493
			376.128	307.923
			376.038	307.198
			365.938	310.942
			368.302	307.895
			375.825	306.862
			372.345	313.312
			372.477	308.991
			378.402	310.087
			373.41	310.898
			377.329	310.234
			380.814	311.287
			379.498	311.208
			374.294	310.386
			373.173	311.92
			376.745	308.777
			379.146	310.65
			374.732	313.01
			378.22	312.648
			380.468	313.424
			379.5	312.519
			376.887	310.902
			382.925	309.845
			368.118	312.383
			393.473	311.001
			400.247	309.827
			367.85	308.815
			370.955	308.388
			373.295	312.599
			370.638	309.654
			367.775	306.084
			372.619	310.459
			368.624	308.433
			366.996	307.122
			373.395	305.438
			369.391	307.01
			371.134	307.091
			375.718	309.537
			376.102	310.238
			371.331	305.77
			372.275	308.311
			374.42	308.725
			377.968	307
			377.579	308.864
			373.127	309.665
			372.813	311.493
			370.524	309.666
			375.207	311.389
			375.746	311.577
			378.832	310.169
			378.408	310.017
			372.891	312.19
			379.742	311.126
			382.757	309.776
			379.494	312.229
			382.33	309.856
			375.897	311.242
			380.075	313.46
			383.03	313.94
			368.744	313.333
			387.902	312.213
			399.547	307.206
			369.169	307.853
			369.895	307.213
			376.078	307.287
			366.088	309.298
			365.991	309.41
			368.99	308.503
			373.7	308.532
			372.295	307.807
			366.283	307.431
			370.289	307.04
			368.08	311.005
			368.542	309.774
			371.664	308.17
			379.334	307.467
			381.321	306.534
			376.322	307.979
			374.999	308.927
			374.598	309.174
			374.532	310.365
			373.198	311.13
			373.374	310.901
			378.369	309.805
			370.365	310.876
			374.393	310.27
			377.008	312.089
			380.966	311.858
			382.737	310.091
			374.004	311.066
			375.079	309.295
			384.531	312.361
			384.594	313.042
			371.685	312.792
			397.611	312.629
			409.566	310.122
			370.104	307.647
			363.283	305.744
			373.762	307.447
			370.77	309.014
			371.227	306.385
			369.062	308.048
			370.27	310.426
			370.079	308.712
			371.349	306.216
			373.194	306.508
			373.248	306.776
			375.741	307.461
			373.563	308.238
			373.559	309.235
			376.365	308.527
			375.195	308.649
			375.575	309.748
			372.819	309.074
			373.704	305.887
			372.963	309.12
			381.103	311.428
			377.624	310.721
			377.436	310.268
			377.454	313.641
			376.077	312.134
			376.292	309.247
			381.01	312.466
			378.445	312.596
			371.514	311.479
			377.77	310.224
			412.886	310.671
			388.145	308.696
			363.646	310.143
			360.342	310.69
			373.396	307.532
			372.645	309.283
			370.295	308.276
			368.409	307.581
			368.516	306.444
			375.03	308.46
			377.938	305.621
			379.723	304.294
			380.291	307.748
			375.702	307.363
			375.297	307.487
			375.661	308.598
			381.728	308.814
			376.096	310.629
			373.113	310.041
			373.842	312.388
			376.468	310.527
			374.223	309.027
			377.034	310.882
			381.797	311.525
			384.466	310.67
			387.147	309.361
			378.004	310.758
			365.212	313.149
			383.665	312.827
			443.308	309.09
			405.988	307.768
			377.471	308.382
			364.187	308.846
			370.674	309.311
			376.16	306.578
			376.212	306.294
			376.454	306.231
			371.219	309.364
			370.319	308.521
			369.367	309.651
			374.079	307.593
			371.917	305.16
			372.754	306.344
			374.484	307.611
			374.131	307.934
			372.698	308.356
			375.117	307.983
			373.199	310.317
			374.975	309.993
			379.987	308.731
			379.03	310.253
			377.921	309.643
			372.788	311.13
			372.301	310.64
			378.987	311.134
			414.305	314.5
			406.719	309.539
			376.013	309.688
			366.428	308.52
			368.524	310.735
			362.97	308.071
			368.6	307.063
			376.615	308.978
			374.511	306.897
			380.157	305.511
			377.892	309.287
			379.635	307.218
			377.472	306.47
			379.332	308.765
			380.831	310.28
			381.657	306.351
			382.211	308.058
			375.764	310.154
			370.168	309.413
			367.836	309.796
			372.037	311.487
			387.632	310.715
			418.078	310.668
			485.798	314.702
			428.327	307.771
			408.391	309.63
			376.656	310.432
			364.944	308.441
			372.365	308.564
			366.529	307.526
			373.232	307.329
			370.998	309.923
			365.093	308.89
			366.42	309.027
			370.365	308.981
			367.854	308.995
			368.427	309.446
			370.499	312.031
			376.473	311.372
			380.728	310.982
			409.26	307.886
			439.747	310.058
			442.608	310.575
			424.181	310.076
			408.899	314.256
			402.315	311.587
			400.62	308.278
			397.375	310.782
			400.57	312.945
			406.076	310.443
			404.104	308.987
			412.491	309.492
			420.781	311.992
			450.082	311.206
