# Supplementary material for: Development, integration and use of an ultra-high-strength gradient system on a human-size 3 T magnet for small animal MRI
Source: PLoS One. 2019 Jun 3;14(6):e0217916. doi: 10.1371/journal.pone.0217916 (PMC6546248; doi:10.1371/journal.pone.0217916)
Supplement: S2 Table — (XLSX) [file pone.0217916.s002.xlsx]

## Sheet: ipsi_pixel
Control side	IPSI side
-0.012612	-0.010528
-0.022743	-0.008858
-0.012588	-0.00761
-0.02312	-0.00873
-0.012581	-0.007599
-0.024255	-0.00871
-0.022993	-0.005727
-0.024523	-0.007499
-0.022977	-0.003887
-0.001058	-0.011945
-0.024288	-0.008838
-0.007589	-0.012345
-0.026149	-0.007821
-0.018621	-0.01194
-0.029458	-0.007409
-0.01959	-0.011226
-0.030386	-0.007367
-0.026894	-0.011131
-0.030425	-0.007294
-0.026558	-0.009833
-0.030377	-0.003179
-0.026517	-0.009739
-0.01569	-0.016393
-0.002847	-0.014678
-0.017738	-0.014406
-0.028517	-0.010531
-0.018827	-0.014295
-0.029181	-0.010537
-0.018881	-0.009903
-0.029199	-0.010519
-0.019235	-0.010379
-0.029609	-0.010159
-0.023013	-0.010396
-0.029428	-0.009116
-0.022981	-0.008775
-0.028001	-0.00907
-0.022889	-0.008749
-0.000945	-0.009112
-0.016933	-0.016942
-0.026553	-0.014611
-0.024313	-0.016959
-0.026609	-0.014561
-0.030695	-0.013859
-0.031894	-0.014602
-0.030726	-0.012228
-0.031924	-0.009103
-0.030605	-0.011164
-0.030783	-0.007373
-0.030487	-0.011127
-0.026542	-0.007344
-0.03043	-0.011157
-0.026443	-0.008429
-0.030649	-0.011455
-0.007666	-0.008411
-0.00284	-0.011482
-0.026361	-0.008419
-0.028462	-0.011539
-0.026318	-0.016551
-0.028542	-0.018265
-0.034766	-0.018557
-0.029227	-0.016288
-0.034802	-0.01528
-0.029777	-0.012382
-0.032749	-0.015219
-0.029894	-0.011325
-0.032723	-0.015202
-0.029912	-0.010675
-0.032701	-0.015173
-0.028094	-0.010386
-0.022903	-0.015173
-0.026457	-0.011771
-0.000705	-0.018515
-0.000677	-0.011771
-0.010428	-0.019952
-0.032592	-0.013364
-0.026601	-0.01405
-0.032739	-0.009134
-0.026622	-0.014147
-0.032782	-0.017338
-0.031932	-0.014741
-0.032828	-0.017384
-0.031966	-0.014943
-0.034211	-0.017394
-0.03272	-0.01499
-0.034364	-0.013847
-0.032734	-0.014855
-0.030707	-0.013818
-0.025811	-0.014284
-0.030678	-0.01368
-0.025723	-0.010774
-0.007591	-0.013698
-0.002903	-0.01082
-0.027848	-0.013965
-0.022637	-0.010926
-0.034286	-0.015877
-0.028452	-0.012751
-0.034392	-0.023644
-0.03113	-0.012878
-0.034685	-0.023658
-0.032217	-0.019638
-0.034691	-0.017466
-0.032282	-0.013416
-0.032748	-0.018705
-0.031747	-0.018586
-0.03272	-0.018748
-0.033025	-0.018301
-0.032686	-0.0186
-0.026688	-0.017755
-0.034584	-0.017185
-0.02773	-0.016671
-0.034801	-0.015814
-0.000739	-0.015435
-0.000401	-0.015867
-0.017526	-0.015821
-0.032079	-0.016651
-0.017562	-0.015989
-0.032609	-0.016831
-0.034116	-0.016283
-0.033235	-0.019088
-0.034127	-0.016346
-0.034188	-0.020327
-0.034131	-0.016651
-0.034198	-0.021863
-0.034146	-0.017482
-0.034213	-0.032362
-0.034137	-0.010905
-0.034344	-0.015072
-0.012146	-0.016843
-0.034333	-0.014719
-0.031718	-0.017774
-0.032344	-0.014736
-0.031583	-0.017769
-0.032357	-0.01496
0.000731	-0.017744
-0.002217	-0.015064
-0.024725	-0.020142
-0.033293	-0.014986
-0.037153	-0.014811
-0.034352	-0.014973
-0.034877	-0.013648
-0.034535	-0.010082
-0.032519	-0.01347
-0.034647	-0.010066
-0.032505	-0.013087
-0.034677	-0.010049
-0.03253	-0.01685
-0.034777	-0.013238
-0.033942	-0.023831
-0.034779	-0.013299
-0.033859	-0.023699
-0.034726	-0.013366
-0.037829	-0.023672
-0.03471	-0.020427
-0.037858	-0.015997
-0.034736	-0.017771
-0.037883	-0.007445
-0.013017	-0.018662
-0.002073	-0.018663
-0.000866	-0.018612
-0.019209	-0.020914
-0.037162	-0.018623
-0.032074	-0.02096
-0.042194	-0.018557
-0.035965	-0.020897
-0.034909	-0.008083
-0.034326	-0.017447
-0.034172	-0.021693
-0.034271	-0.017463
-0.034177	-0.023537
-0.034216	-0.02345
-0.034189	-0.031253
-0.03423	-0.023459
-0.034152	-0.015737
-0.035646	-0.022371
-0.033988	0.002089
-0.03638	-0.017891
-0.033912	-0.014652
-0.037211	-0.0179
-0.03379	-0.014667
-0.037248	-0.018406
-0.033811	-0.01718
-0.040424	-0.019577
-0.003527	-0.016536
-0.001272	-0.013278
-0.024398	-0.023706
-0.041734	-0.013304
-0.024465	-0.023663
-0.044759	-0.019857
-0.03727	-0.023532
-0.044707	-0.0199
-0.034807	-0.029784
-0.035016	-0.015199
-0.032583	-0.018607
-0.034784	-0.015728
-0.032585	-0.018654
-0.034771	-0.020548
-0.032617	-0.018649
-0.034768	-0.021043
-0.032629	-0.018632
-0.033983	-0.021015
-0.032545	0.00098
-0.03386	-0.012421
-0.032502	-0.023466
-0.033783	-0.030136
-0.032341	-0.023588
-0.033773	-0.030146
-0.032372	-0.023638
-0.033874	-0.014598
-0.036486	-0.014466
0.001923	0.001537
-0.000828	-0.023949
-0.002119	-0.02224
-0.042619	-0.02019
-0.02369	-0.022216
-0.044306	-0.019576
-0.041212	-0.018311
-0.042455	-0.017163
-0.035997	0.003241
-0.034907	-0.016401
-0.035752	-0.019513
-0.029799	-0.023462
-0.035746	-0.019585
-0.033875	-0.023467
-0.037243	-0.023313
-0.033365	-0.026309
-0.037247	-0.015212
-0.033343	-0.005829
-0.037258	-0.019353
-0.035851	-0.023291
-0.038037	-0.019098
0.003572	-0.020828
0.000913	-0.019097
0.000821	-0.021432
-0.026732	0.001031
-0.048322	-0.002362
-0.041894	-0.022391
-0.048273	-0.027647
-0.044807	-0.023659
-0.037291	-0.026369
-0.044725	-0.023705
-0.034618	-0.029554
-0.033421	-0.022706
-0.033437	-0.00103
-0.032201	-0.025881
-0.033339	-0.020037
-0.032221	-0.021891
-0.03333	-0.020023
-0.032261	-0.021866
-0.033972	-0.019623
-0.040426	-0.017146
0.001946	-0.004955
-0.006863	0.000434
-0.00954	-0.019843
-0.034497	-0.023414
-0.050343	-0.030465
-0.041242	-0.023321
-0.047372	-0.022449
-0.041234	-0.030813
-0.042544	-0.000815
-0.028872	-0.019428
-0.030149	-0.020649
-0.037216	-0.019088
-0.029881	-0.020604
-0.037275	-0.019074
-0.029073	-0.020857
-0.037319	-0.019119
-0.035484	0.000224
-0.037319	0.003259
0.011998	-0.042388
0.000243	-0.026209
-0.001919	-0.02918
-0.032908	-0.029677
-0.044905	-0.022749
-0.048348	-0.017429
-0.044789	0.004677
-0.048357	-0.015895
-0.044833	-0.020284
-0.030638	-0.020027
-0.032918	-0.019993
-0.032177	-0.021731
-0.030176	-0.019898
-0.032177	-0.021793
-0.030217	-0.016957
-0.032206	0.001956
-0.030204	-0.002792
-0.012136	-0.030457
-0.003757	-0.031998
-0.009876	-0.030448
-0.006911	-0.030846
-0.049262	-0.022971
-0.038234	-0.017192
-0.050335	0.006231
-0.038255	-0.001539
-0.049919	-0.020906
-0.026796	-0.022023
-0.026529	-0.02105
-0.037348	-0.022037
-0.025559	-0.021042
-0.036356	-0.021138
-0.024249	-0.033769
-0.033007	0.000242
-0.024227	-0.025802
-0.034991	-0.029239
-0.000605	-0.025791
-0.003716	-0.029219
-0.039028	-0.022439
-0.048345	-0.024572
-0.04485	0.00834
-0.048327	-0.009941
-0.044794	-0.019904
-0.033243	-0.020016
-0.022151	-0.019943
-0.0277	-0.019978
-0.0219	-0.021725
-0.027671	-0.019841
-0.021891	-0.007417
-0.027584	-0.01129
-0.021832	-0.041043
-0.007728	-0.030453
-0.012075	-0.027834
-0.036442	-0.024865
-0.050265	-0.021238
-0.038204	-0.030507
-0.050275	0.016075
-0.014692	-0.016421
-0.025159	-0.019874
-0.024324	-0.021492
-0.025333	-0.021017
-0.019799	-0.0214
-0.022032	-0.021978
-0.01979	-0.02113
-0.01737	-0.004142
-0.003662	-0.023737
-0.022723	-0.02903
-0.027098	-0.037412
-0.044711	-0.029105
-0.0483	-0.010112
-0.044795	-0.019934
-0.026419	-0.019523
-0.021233	-0.020007
-0.0218	-0.019487
-0.026706	-0.021083
-0.02185	-0.001455
-0.026714	-0.024994
-0.021822	-0.018297
-0.010928	-0.008132
-0.010906	-0.018635
-0.015689	-0.020992
-0.051474	-0.021379
-0.050521	-0.000513
-0.03822	-0.019928
-0.003715	-0.00287
-0.020171	-0.019973
-0.00361	-0.0137
-0.015273	0.007361
-0.019468
-0.015199
-0.001907
-0.016969
-0.02274
-0.048324
-0.0447
-0.0483
0.006948
-0.006573
-0.025868
-0.036541
-0.050252
-0.051486
-0.047687
-0.010176
-0.022281
-0.042271
-0.048351
-0.042294
-0.009496
